# Supplementary material for: The Impact of OsERF34 on Rice Grain-Processing Traits and Appearance Quality
Source: Plants (Basel). 2025 May 27;14(11):1633. doi: 10.3390/plants14111633 (PMC12157257; doi:10.3390/plants14111633)
Supplement: Supplementary file 1 [file plants-14-01633-s001.zip]

Archive with 4 entries (4 files):
- plants-3606234-supplementary.pdf
- Supplementary file 1 for reviewer 1.xlsx
- Supplementary file 2 for reviewer 2.pdf
- Supplementary file 3 for reviewer 2.pdf
