# Supplementary material for: The Impact of OsERF34 on Rice Grain-Processing Traits and Appearance Quality
Source: Plants (Basel). 2025 May 27;14(11):1633. doi: 10.3390/plants14111633 (PMC12157257; doi:10.3390/plants14111633)
Supplement: Supplementary file 1 [file plants-14-01633-s001.zip › Supplementary file 1 for reviewer 1.xlsx]

## Sheet: Sheet1
													average	average	stdev	p value
	ZH11	1	2.23	2.11	2.16	2.07	2.07	2.14	2.24	2.13	2	2.01	2.116	2.131	0.015	0.00076822
		2	2.14	2.13	2.25	2.17	2.13	2.2	2.14	2.13	2.1	2.07	2.146
		3	2.01	2.23	2.05	2.27	2.13	2.14	2.25	2.11	2.01	2.11	2.131
	Oserf34-1	1	2.02	2.09	2.11	1.87	1.91	2.09	1.96	1.87	1.92	1.92	1.976	1.93833	0.0329292
		2	1.85	1.7	1.87	1.99	2.03	1.98	2.05	2.07	1.83	1.87	1.924
		3	1.89	1.74	1.91	2.03	2.07	1.89	1.91	2	1.88	1.83	1.915
	Oserf34-2	1	2.01	2.03	2.05	2.1	2.04	2	2	2.04	2.02	2.11	2.04	2.04133	0.0070946	0.000725696
		2	1.76	2.11	1.97	2.1	2.08	2.09	2.01	2.03	2.08	2.12	2.035
		3	1.78	2.13	1.99	2.12	2.1	2.01	2.14	2.12	2.12	1.98	2.049
